# Supplementary material for: KIF11 UFMylation Maintains Photoreceptor Cilium Integrity and Retinal Homeostasis
Source: Adv Sci (Weinh). 2024 Apr 26;11(25):2400569. doi: 10.1002/advs.202400569 (PMC11220646; doi:10.1002/advs.202400569)
Supplement: Supplementary file 2 — Supplemental Table 1 [file ADVS-11-2400569-s002.xlsx]

## Sheet: IP-IgG
Accession	Protein names	Score	Coverage	# Unique Peptides	# Peptides	# PSMs	# AAs	MW [kDa]
P02535	Keratin, type I cytoskeletal 10	266	11	5	6	8	570	57.7
Q3TTY5	Keratin, type II cytoskeletal 2 epidermal	126	5	3	3	3	707	70.9
Q922U2	Keratin, type II cytoskeletal 5	120	4	2	2	2	580	61.7
Q6NXH9	Keratin, type II cytoskeletal 73	101	4	2	2	2	539	58.9
P01837	Immunoglobulin kappa constant	83	21	2	2	2	107	11.9
P62852	40S ribosomal protein S25	78	15	2	2	2	125	13.7
P08730	Keratin, type I cytoskeletal 13	72	4	1	2	2	437	47.7
Q8VED5	Keratin, type II cytoskeletal 79	71	2	1	1	1	531	57.5
Q3UV17	Keratin, type II cytoskeletal 2 oral	64	2	1	1	1	594	62.8
Q91ZZ3	Beta-synuclein	62	11	1	1	1	133	14
P62754	40S ribosomal protein S6	59	6	1	1	1	249	28.7
P24622	Alpha-crystallin A chain	57	6	1	1	1	196	22.5
P62301	40S ribosomal protein S13	49	8	1	1	1	151	17.2
P01631	Ig kappa chain V-II region 26-10	49	12	1	1	1	113	12.3
P23927	Alpha-crystallin B chain	47	6	1	1	1	175	20.1

## Sheet: IP-KIF11
Accession	Protein names	Score	Coverage	# Unique Peptides	# Peptides	# PSMs	# AAs	MW [kDa]
Q6P9P6	Kinesin-like protein KIF11	236.211	43.84	45	45	88	1052	119.085
Q8CCJ3	E3 UFM1-protein ligase 1	127.344	41.06	30	30	48	793	89.5398
P63017	Heat shock cognate 71 kDa protein	30.5364	27.59	9	11	15	646	71.8486
Q99LM2	CDK5 regulatory subunit-associated protein 3	19.2651	18.97	10	10	11	503	56.885
Q91VN6	Probable ATP-dependent RNA helicase DDX41	18.9413	17.85	9	9	10	622	69.793
P49312	Heterogeneous nuclear ribonucleoprotein A1	17.0442	35.5	6	8	11	231	35.5615
P62270	40S ribosomal protein S18	16.2175	38.16	6	6	7	152	17.7079
P62908	40S ribosomal protein S3	15.931	36.63	7	7	7	243	26.6714
P29341	Polyadenylate-binding protein	13.1225	22.99	10	10	11	636	71.2745
A0A0N4SUM2	Heterogeneous nuclear ribonucleoproteins A2/B1	13.0802	31.42	5	8	10	261	17.7074
Q8BG05	Heterogeneous nuclear ribonucleoprotein A3	12.2805	14.61	4	5	6	379	39.397
P60710	Actin, cytoplasmic 1	12.2742	20.27	3	5	8	375	41.7097
Q80WW9	DDRGK domain-containing protein 1	10.7339	26.43	4	4	4	315	35.7028
P10126	Elongation factor 1-alpha 1	10.6116	9.98	3	3	5	462	50.1316
Q9Z1A1	TFG protein	9.70182	18.93	3	3	3	397	43.815
F8WJ41	40S ribosomal protein S15a OS	9.59015	40	4	4	4	108	12.3878
Q8VDM6	Heterogeneous nuclear ribonucleoprotein U-like protein 1	9.47625	8.42	4	4	5	859	96.0538
Q61656	Probable ATP-dependent RNA helicase DDX5	8.77247	13.08	6	6	6	614	69.4628
P68369	Tubulin alpha-1A chain	8.6119	21.63	6	6	6	451	50.1606
Q9Z0F7	Gamma-synuclein	8.05959	9.4	2	2	2	123	13.2
P62806	Histone H4	7.98223	29.13	3	3	4	103	11.3604
P11103	Poly [ADP-ribose] polymerase 1	7.7136	3.85	3	3	4	1013	112.901
P61961	Ubiquitin-fold modifier 1	7.44838	41.18	1	1	1	85	9.11187
Q9CR09	Ubiquitin-fold modifier-conjugating enzyme 1	7.43722	18.56	3	3	4	167	19.446
Q9CXY6	Interleukin enhancer-binding factor 2	6.58217	9.94	3	3	3	352	43.0841
P68033	Actin, alpha cardiac muscle 1	6.20019	11.41	1	3	3	377	41.9919
P62696	Beta-crystallin B2	5.82999	31.61	3	3	3	205	23.192
Q9CX86	Heterogeneous nuclear ribonucleoprotein A0	5.39233	14.1	2	3	3	305	30.8218
P51881	ADP/ATP translocase 2	5.30286	13.09	4	4	5	298	32.8312
P56959	RNA-binding protein FUS	5.0945	4	2	2	2	518	52.6118
Q3U9U3	Tubulin beta chain	4.9409	5.38	2	2	2	375	42.0515
Q545X8	40S ribosomal protein S4	4.61594	9.89	2	2	2	263	29.5791
Q9WVJ5	Beta-crystallin B1	4.51792	20	2	2	2	250	27.8052
Q8K010	5-oxoprolinase	4.44603	2.48	1	1	1	1288	137.371
O70133	ATP-dependent RNA helicase A	4.22483	4.65	5	5	5	1380	153.07
Q9D6F9	Tubulin beta-4A chain	3.98635	6.73	1	5	2	444	50.2304
F6VRI6	Ubiquitin-like modifier-activating enzyme 5 (Fragment)	3.66887	31.65	3	3	4	99	10.8042
P62301	40S ribosomal protein S13	3.52	30.3657	1	1	1	151	16.7943
Q9CPR4	60S ribosomal protein L17	3.35	28.8992	1	1	1	184	20.8162
P62862	40S ribosomal protein S30	3.27	28.2091	1	1	1	133	15.0465
Q8VHD8	Hornerin	3.11334	1.68	1	1	2	2496	247.172
P11499	Heat shock protein HSP 90-beta	3.06634	3.45	2	2	2	724	83.2121
Q9Z204	Heterogeneous nuclear ribonucleoproteins C1/C2	3.00299	16.67	1	1	1	313	34.5048
P10639	Thioredoxin	2.84259	15.29	1	1	1	105	11.6682
P15409	Rhodopsin	2.71	14.58	1	1	1	348	38.6717
Q6NVD9	Phakinin	2.65516	4.15	1	1	1	416	46.2678
Q64467	Glyceraldehyde-3-phosphate dehydrogenase, testis-specific	2.55039	6.31	1	1	1	440	48.9371
Q9CY57	Chromatin target of PRMT1 protein	2.54455	31.37	1	1	1	249	27.694
P01633	Ig kappa chain V19-17	2.54057	14.42	1	1	1	149	16.5719
P01819	Ig heavy chain V region MOPC 141	2.53725	13.64	1	1	1	144	16.0158
P62983	Ubiquitin-40S ribosomal protein S27a	2.46646	31.65	1	1	1	156	17.3504
P02525	Beta-crystallin A1	2.46505	21.62	1	1	1	198	22.0217
P83882	60S ribosomal protein L36a	2.36406	11.25	1	1	1	106	11.7894
Q9D2G2	Dihydrolipoyllysine-residue succinyltransferase component of 2-oxoglutarate dehydrogenase complex, mitochondrial	2.3405	17.99	1	1	1	454	50.4942
P47915	60S ribosomal protein L29			1	1	1	160	17.7953
